# Supplementary material for: Effects of FGFR Tyrosine Kinase Inhibition in OLN-93 Oligodendrocytes
Source: Cells. 2021 May 25;10(6):1318. doi: 10.3390/cells10061318 (PMC8228431; doi:10.3390/cells10061318)
Supplement: Supplementary file 1 [file cells-10-01318-s001.zip]

Archive with 1 entries (1 files):
- cells-1193239-supplementary.pdf
